# Supplementary material for: Monazite-Type SmPO4 as Potential Nuclear Waste Form: Insights into Radiation Effects from Ion-Beam Irradiation and Atomistic Simulations
Source: Materials (Basel). 2022 May 10;15(10):3434. doi: 10.3390/ma15103434 (PMC9146725; doi:10.3390/ma15103434)
Supplement: Supplementary file 1 [file materials-15-03434-s001.zip]

Archive with 1 entries (1 files):
- materials-1703868-supplementary.pdf
